# Supplementary material for: C5aR2 Regulates STING-Mediated Interferon Beta Production in Human Macrophages
Source: Cells. 2023 Nov 25;12(23):2707. doi: 10.3390/cells12232707 (PMC10706378; doi:10.3390/cells12232707)
Supplement: Supplementary file 1 [file cells-12-02707-s001.zip]

Archive with 1 entries (1 files):
- cells-2688738-supplementary.pdf
